# Supplementary material for: Multidisciplinary Surgical Treatment of Hepatic Abscess in a Geriatric Dog with Congenital Extrahepatic Portosystemic Shunt
Source: Vet Sci. 2026 Jan 1;13(1):37. doi: 10.3390/vetsci13010037 (PMC12846577; doi:10.3390/vetsci13010037)
Supplement: Supplementary file 1 [file vetsci-13-00037-s001.zip]

Archive with 1 entries (1 files):
- vetsci-4060237-supplementary.pdf
